# Supplementary material for: Genome-Wide Association Analysis of Over 170,000 Individuals from the UK Biobank Identifies Seven Loci Associated with Dietary Approaches to Stop Hypertension (DASH) Diet
Source: Nutrients. 2022 Oct 21;14(20):4431. doi: 10.3390/nu14204431 (PMC9611599; doi:10.3390/nu14204431)
Supplement: Supplementary file 1 [file nutrients-14-04431-s001.zip]

Archive with 1 entries (1 files):
- nutrients-1966817-supplementary.xlsx
