# Supplementary material for: Genome-Wide Association Analysis of Over 170,000 Individuals from the UK Biobank Identifies Seven Loci Associated with Dietary Approaches to Stop Hypertension (DASH) Diet
Source: Nutrients. 2022 Oct 21;14(20):4431. doi: 10.3390/nu14204431 (PMC9611599; doi:10.3390/nu14204431)
Supplement: Supplementary file 1 [file nutrients-14-04431-s001.zip › nutrients-1966817-supplementary.xlsx]

## Sheet: Figure S1
	Figure S1. Study design and analysis workflow.

## Sheet: Figure S2
	Figure S2. Regional associations plots.

## Sheet: Figure S3
	Figure S3. Gene enrichment analysis results.

## Sheet: Figure S4
	Figure S4. Mendelian randomization analyses (GSMR). Panels A to C represent the GSMR analysis to test for the effect of DASH (exposure) on (A) Insulin levels, (B) Glucose levels, (C) Educational Attainment. Panels D to H present the GSMR analysis to test for the effect of (D) HDL levels, (E) LDL levels, (F) total cholesterol (TC) levels, (G) coronary artery disease (CAD) and (H) body fat percenta…

## Sheet: Table S1
Table S1. Food groups included in the computation of DASH score. The original ID of the UK Biobank fields utilised to generate DASH index is also reported.
Food group	UK Biobank Field ID	Description
Vegetables	104060	Mixed vegetable intake
	104070	Vegetable pieces intake
	104080	Coleslaw intake
	104090	Side salad intake
	104100	Avocado intake
	104110	Broad bean intake
	104120	Green bean intake
	104130	Beetroot intake
	104140	Broccoli intake
	104150	Butternut squash intake
	104160	Cabbage/kale intake
	104170	Carrot intake
	104180	Cauliflower intake
	104190	Celery intake
	104200	Courgette intake
	104210	Cucumber intake
	104220	Garlic intake
	104230	Leek intake
	104240	Lettuce intake
	104250	Mushroom intake
	104260	Onion intake
	104270	Parsnip intake
	104280	Pea intake
	104290	Sweet pepper intake
	104300	Spinach intake
	104310	Sprouts intake
	104320	Sweetcorn intake
	104330	Sweet potato intake
	104340	Fresh tomato intake
	104350	Tinned tomato intake
	104360	Turnip/swede intake
	104370	Watercress intake
	104380	Other vegetables intake
Fruit	104410	Stewed fruit intake
	104420	Prune intake
	104430	Dried fruit intake
	104440	Mixed fruit intake
	104450	Apple intake
	104460	Banana intake
	104470	Berry intake
	104480	Cherry intake
	104490	Grapefruit intake
	104500	Grape intake
	104510	Mango intake
	104520	Melon intake
	104530	Orange intake
	104540	Satsuma intake
	104550	Peach/nectarine intake
	104560	Pear intake
	104570	Pineapple intake
	104580	Plum intake
	104590	Other fruit intake
	100190	Orange juice intake
	100200	Grapefruit juice intake
	100210	Pure fruit/vegetable juice intake
Wholegrains	100950&20091	wholemeal.sliced.bread.intake
	100950&20091	seeded.sliced.bread.intake
	100950&20091	mixed.sliced.bread.intake
	100950&20091	other.sliced.bread.intake
	101020&20092	wholemeal.baguette.intake
	101020&20092	seeded.baguette.intake
	101020&20092	mixed.baguette.intake
	101020&20092	other.baguette.intake
	101160&20094	wholemeal.bread.roll.intake
	101160&20094	seeded.bread.roll.intake
	101160&20094	mixed.bread.roll.intake
	101160&20094	other.bread.roll.intake
	101090&20093	wholemeal.bap.intake
	101090&20093	seeded.bap.intake
	101090&20093	mixed.bap.intake
	101090&20093	other.bap.intake
	101250	Crispbread intake
	101260	Oatcakes intake
	101270	Other bread intake
	100770	Porridge intake
	100800	Muesli intake
	100810	Oat crunch intake
	100840	Bran cereal intake
	100850	Whole-wheat cereal intake
	102720	Wholemeal pasta intake
	102740	Brown rice intake
	102780	Other grain intake
Plant protein	104000	Baked bean intake
	104010	Pulses intake
	20088	Hummus.spread.sauces.intake
	20088	Peanut butter.spread.sauces.intake
	103270	Tofu intake
	103280	Quorn intake
	103260	Vegetarian sausages/burgers intake
	103290	Other vegetarian alternative intake
	102450	Seeds intake
	102430	Salted nuts intake
	102410	Salted peanuts intake
	102440	Unsalted nuts intake
	102420	Unsalted peanuts intake
Sugar sweetened beverages	100170	Fizzy drink intake
	100180	Squash intake
	100190	Orange juice intake
Red and processed meat	103010	Sausage intake
	103020	Beef intake
	103030	Pork intake
	103040	Lamb intake
	103060	Poultry intake
	103070	Bacon intake
	103080	Ham intake
	103090	Liver intake
	102970	Scotch egg intake
Lowfat dairy	102850	Low fat cheese spread intake
	102810	Low fat hard cheese
	102870	Cottage cheese intake
	100520&100920	skimmed.milk.intake
	100520&100920	semiskimmed.milk.intake
	102090&20106	Low fat yogurt consumers.yogurt.intake
Sodium	NA	Sodium was not available in UK Biobank dataset. It was defined from the food intake using the McCance guidelines
Alcohol	100022
Energy intake (Kcal)	100002

## Sheet:  Table S2 
Table S2. Genes significant in MAGMA gene-wise analysis.
Ensembl ID	Gene Name	Chromosome	Start	Stop	Nsnps	Z	P Value	Gene Product
ENSG00000075151	EIF4G3	1	21132963	21503377	487	4.7035	1.2789e-06	eukaryotic translation initiation factor 4 gamma 3
ENSG00000172260	NEGR1	1	71861623	72748417	1412	7.4006	6.7764e-14	Neuronal Growth Regulator 1
ENSG00000172995	ARPP21	3	35680437	35835988	251	5.2711	6.7815e-08	CAMP Regulated Phosphoprotein 21
ENSG00000130449	ZSWIM6	5	60628100	60841997	254	5.2237	8.769e-08	Zinc Finger SWIM-Type Containing 6
ENSG00000147324	MFHAS1	8	8640864	8751155	426	5.4881	2.0317e-08	Malignant Fibrous Histiocytoma Amplified Sequence 1
ENSG00000175806	MSRA	8	9911778	10286401	1252	6.0657	6.5673e-10	Methionine Sulfoxide Reductase A
ENSG00000171044	XKR6	8	10753555	11058875	940	6.1369	4.2064e-10	XK Related 6
ENSG00000215346	AF131215.5	8	10983980	10987745	9	4.6624	1.563e-06	#N/A
ENSG00000104643	MTMR9	8	11141925	11185646	101	4.9913	2.9993e-07	Myotubularin Related Protein 9
ENSG00000184608	C8orf12	8	11225911	11296167	283	5.0809	1.8782e-07	FAM167A Antisense RNA 1
ENSG00000136573	BLK	8	11351510	11422113	244	4.9641	3.4504e-07	BLK Proto-Oncogene, Src Family Tyrosine Kinase
ENSG00000136574	GATA4	8	11534468	11617511	234	4.7298	1.1238e-06	GATA binding protein 4
ENSG00000078403	MLLT10	10	21823094	22032559	123	4.6453	1.6977e-06	MLLT10 histone lysine methyltransferase DOT1L cofactor
ENSG00000181418	DDN	12	49388932	49393092	3	4.6447	1.7032e-06	Dendrin
ENSG00000181929	PRKAG1	12	49396057	49412980	13	5.012	2.6927e-07	Protein Kinase AMP-Activated Non-Catalytic Subunit Gamma 1
ENSG00000167548	KMT2D	12	49412758	49453557	24	4.9241	4.2376e-07	Lysine Methyltransferase 2D
ENSG00000167550	RHEBL1	12	49458468	49463808	3	4.6395	1.7461e-06	RHEB Like 1
ENSG00000140718	FTO	16	53737875	54155853	1076	6.7403	7.9011e-12	FTO Alpha-Ketoglutarate Dependent Dioxygenase
ENSG00000130203	APOE	19	45409011	45412650	5	4.9656	3.4248e-07	Apolipoprotein E

## Sheet: Table S3
Table S3. Genes significant in Vegas2 gene-wise analysis.
Chromosome	Gene Name	Nsnps	N Simulations	Start	Stop	Test	P Value	TopSNP	TopSNP-pvalue	Gene Product
1	EIF4G3	382	1000000	21132784	21503381	6064.12	2e-06	rs3767240	2e-07	eukaryotic translation initiation factor 4 gamma 3
1	NEGR1	512	1000000	71868624	72748277	4311.77	1e-06	rs1620977	5.7e-14	Neuronal Growth Regulator 1
3	ARPP21	222	1000000	35680665	35835988	2361.58	1e-06	rs6801590	4.9e-09	CAMP Regulated Phosphoprotein 21
5	ZSWIM6	207	1000000	60628099	60841999	3267.07	1e-06	rs13185783	2.6e-08	Zinc Finger SWIM-Type Containing 6
8	FAM86B3P	40	1000000	8086091	8102387	866.318	1e-06	rs2945248	4.1e-08	Family with sequence similarity 86 member B3, pseudogene
8	MFHAS1	388	1000000	8641998	8751131	4317.67	1e-06	rs10109886	1.6e-07	Malignant Fibrous Histiocytoma Amplified Sequence 1
8	MSRA	889	1000000	9911778	10286401	6175.89	2e-06	rs73195303	5.3e-10	Methionine Sulfoxide Reductase A
8	XKR6	844	1000000	10753656	11058875	10722.8	1e-06	rs6986032	1.4e-09	XK Related 6
8	MTMR9	97	1000000	11141999	11185654	1749.93	2e-06	rs10099569	1e-07	Myotubularin Related Protein 9
8	BLK	233	1000000	11351520	11422108	2496.79	1e-06	rs13275864	5.8e-08	BLK Proto-Oncogene, Src Family Tyrosine Kinase
8	GATA4	179	1000000	11561716	11617509	1227.57	2e-06	rs7826055	1.1e-06	GATA binding protein 4
10	MLLT10	94	1000000	21823100	22032559	1319.85	1e-06	rs10828247	5e-07	MLLT10 histone lysine methyltransferase DOT1L cofactor
12	DDN	4	1000000	49388932	49393088	115.521	1e-06	rs1054442	7.7e-09	Dendrin
12	PRKAG1	13	1000000	49396054	49412629	327.855	2e-06	rs10783299	1.7e-07	Protein Kinase AMP-Activated Non-Catalytic Subunit Gamma 1
12	KMT2D	24	1000000	49412757	49449107	502.423	1e-06	rs10875914	1.4e-07	Lysine Methyltransferase 2D
16	FTO	911	1000000	53737874	54148379	7590.79	1e-06	rs56094641	1.3e-14	FTO Alpha-Ketoglutarate Dependent Dioxygenase

## Sheet: TableS4
Table S4. Gene-set Enrichment analysis (GENE2FUNC).
Category	GeneSet	N genes	N overlap	P Value	P ValueADJ	Genes
GWAScatalog	General factor of neuroticism	78	12	1.47535e-20	2.67777e-17	ARPP21:SGK223:MFHAS1:ERI1:PPP1R3B:MSRA:SOX7:SOX7:XKR6:MTMR9:FAM167A:BLK:FDFT1
GWAScatalog	Systolic blood pressure x smoking status (ever vs never) interaction (2df test)	87	10	6.95108e-16	6.30811e-13	FTO:SGK223:MFHAS1:ERI1:PPP1R3B:TNKS:MSRA:SOX7:SOX7:FAM167A:BLK
GWAScatalog	Systolic blood pressure x smoking status (current vs non-current) interaction (2df test)	104	10	4.4367e-15	2.6842e-12	FTO:SGK223:MFHAS1:ERI1:PPP1R3B:TNKS:MSRA:SOX7:SOX7:FAM167A:BLK
GWAScatalog	Diastolic blood pressure x smoking status (ever vs never) interaction (2df test)	85	8	3.75117e-12	1.7021e-09	FTO:SGK223:MFHAS1:ERI1:PPP1R3B:TNKS:MSRA:SOX7:SOX7
GWAScatalog	Diastolic blood pressure x smoking status (current vs non-current) interaction (2df test)	98	8	1.20527e-11	4.37511e-09	FTO:SGK223:MFHAS1:ERI1:PPP1R3B:TNKS:MSRA:SOX7:SOX7
GWAScatalog	Bipolar disorder	590	12	6.02681e-10	1.82311e-07	DDX23:ARF3:WNT10B:DDN:PRKAG1:KMT2D:RHEBL1:DHH:LMBR1L:TUBA1B:TNKS:MSRA
GWAScatalog	Systemic lupus erythematosus	317	9	6.92332e-09	1.79512e-06	NEGR1:MFHAS1:TNKS:MSRA:XKR6:MTMR9:SLC35G5:FAM167A:BLK
GWAScatalog	Systolic blood pressure x alcohol consumption interaction (2df test)	82	6	1.07278e-08	2.43386e-06	FTO:SGK223:PPP1R3B:TNKS:MSRA:XKR6
GWAScatalog	General risk tolerance (MTAG)	246	8	1.85829e-08	3.74755e-06	ARPP21:MFHAS1:PPP1R3B:TNKS:MSRA:XKR6:BLK:CTSB
GWAScatalog	Bone ultrasound measurement (broadband ultrasound attenuation)	20	4	5.59681e-08	1.01582e-05	MFHAS1:PPP1R3B:XKR6:MTMR9
GWAScatalog	Obesity (early onset extreme)	22	4	8.4268e-08	1.39042e-05	NEGR1:FTO:TNKS:MSRA
GWAScatalog	Remission after SSRI treatment in MDD or neuroticism	7	3	2.31436e-07	3.50047e-05	SGK223:MSRA:XKR6
GWAScatalog	Joint mobility (Beighton score)	33	4	4.64292e-07	6.48224e-05	PPP1R3B:TNKS:MSRA:XKR6
GWAScatalog	Systolic blood pressure x alcohol consumption (light vs heavy) interaction (2df test)	34	4	5.25473e-07	6.81238e-05	SGK223:MSRA:XKR6:FAM167A
GWAScatalog	Pulse pressure x alcohol consumption interaction (2df test)	42	4	1.25432e-06	0.000151773	FTO:SGK223:TNKS:MSRA
GWAScatalog	Number of sexual partners	102	5	1.4815e-06	0.000168058	NEGR1:FTO:PPP1R3B:SOX7:SOX7:BLK
GWAScatalog	Retinal vascular caliber	18	3	5.31724e-06	0.000567693	SOX7:SOX7:XKR6:MTMR9
GWAScatalog	Neuroticism	138	5	6.5567e-06	0.000661133	SGK223:MFHAS1:ERI1:PPP1R3B:XKR6
GWAScatalog	Diastolic blood pressure x alcohol consumption interaction (2df test)	72	4	1.10616e-05	0.00105668	SGK223:PPP1R3B:TNKS:MSRA
GWAScatalog	General cognitive ability	185	5	2.70907e-05	0.00245848	NEGR1:KMT2D:RBL2:ARPP21:ZSWIM6
GWAScatalog	Estimated glomerular filtration rate	483	7	3.33042e-05	0.00287843	ZNF641:SGK223:MFHAS1:PPP1R3B:MSRA:XKR6:BLK
GWAScatalog	Age at first sexual intercourse	34	3	3.8171e-05	0.0031491	MFHAS1:MSRA:BLK
GWAScatalog	Nose size	42	3	7.24534e-05	0.00571752	PPP1R3B:TNKS:MSRA
GWAScatalog	Adiposity	8	2	0.000101049	0.00731947	FTO:MSRA
GWAScatalog	Barrett's esophagus	8	2	0.000101049	0.00731947	MSRA:BLK
GWAScatalog	Intelligence (MTAG)	246	5	0.000104852	0.00731947	NEGR1:KMT2D:RBL2:ELOVL7:ZSWIM6
GWAScatalog	Polymyositis	10	2	0.000162005	0.0108903	FAM167A:BLK
GWAScatalog	Acne (severe)	167	4	0.000294837	0.0191118	MFHAS1:ERI1:PPP1R3B:TNKS
GWAScatalog	Triglycerides	174	4	0.000344639	0.0215697	FTO:XKR6:SLC35G5:CTSB
GWAScatalog	Barrett's esophagus or Esophageal adenocarcinoma	16	2	0.000428867	0.0258009	MSRA:BLK
GWAScatalog	Medication use (calcium channel blockers)	77	3	0.000440677	0.0258009	FTO:MFHAS1:NEIL2
GWAScatalog	Medication use (diuretics)	78	3	0.000457696	0.0259599	FTO:ERI1:MSRA
Reactome	REACTOME_ACTIVATION_OF_AMPK_DOWNSTREAM_OF_NMDARS	27	3	1.88328e-05	0.0282304	PRKAG1:TUBA1B:TUBA1C
GWAScatalog	BMI in smokers	18	2	0.000545475	0.0300011	NEGR1:FTO
GWAScatalog	Kawasaki disease	20	2	0.00067574	0.0350419	FAM167A:BLK
GWAScatalog	C-reactive protein levels or HDL-cholesterol levels (pleiotropy)	20	2	0.00067574	0.0350419	FTO:PPP1R3B
GWAScatalog	C-reactive protein levels	90	3	0.00069562	0.0350709	FTO:PPP1R3B:FDFT1
GWAScatalog	Body mass index in physically inactive individuals	21	2	0.000745961	0.0356295	NEGR1:FTO
GWAScatalog	Alcohol use disorder (consumption score)	21	2	0.000745961	0.0356295	FTO:PPP1R3B
GWAScatalog	Neurociticism	95	3	0.000814159	0.0378897	NEGR1:ARPP21:MSRA
GWAScatalog	Childhood body mass index	24	2	0.000976833	0.0443238	NEGR1:FTO

## Sheet: TableS5
Table S5. Co-localization analysis.
Locus	Chromosome	Gene Expression ID	Gene	Gene start	Gene end	Nsnps	PP.H0	PP.H1	PP.H2	PP.H3	PP.H4
1	1	ENSG00000172260	NEGR1	71861623	72748417	593	1.43112e-256	3.1487e-249	1.45317e-08	0.319041	0.680959
1	1	ENSG00000233994	GDI2P2	72740235	72740842	NA	NA	NA	NA	NA	NA
1	1	ENSG00000227207	RPL31P12	72767155	72767512	NA	NA	NA	NA	NA	NA
2	3	ENSG00000172995	ARPP21	35680437	35835988	142	2.91e-10	3.04e-07	6.65e-05	0.0685238	0.931409
2	3	ENSG00000207625	MIR128-2	35785968	35786051	NA	NA	NA	NA	NA	NA
3	5	ENSG00000130449	ZSWIM6	60628100	60841997	170	0.000302251	0.124676	0.00142172	0.586162	0.287439
3	5	ENSG00000251682	RP11-631M6.3	60642953	60643543	NA	NA	NA	NA	NA	NA
3	5	ENSG00000250461	RP11-631M6.2	60670939	60671682	10	0.999343	0.000111969	0.000539193	5.44e-08	6.05e-06
3	5	ENSG00000213891	RPL3P6	60686495	60687698	NA	NA	NA	NA	NA	NA
4	8	ENSG00000173295	FAM86B3P	8086117	8102387	2849	1.58e-51	3.67e-49	0.00310397	0.720636	0.27626
4	8	ENSG00000253981	ALG1L13P	8093525	8102189	3261	1.21223e-73	2.60379e-71	0.00449771	0.966047	0.029455
4	8	ENSG00000182319	SGK223	8175258	8244008	3266	3.28234e-57	7.62679e-55	0.00377364	0.876717	0.11951
4	8	ENSG00000253505	CTA-398F10.1	8272200	8282142	NA	NA	NA	NA	NA	NA
4	8	ENSG00000254153	CTA-398F10.2	8314419	8318847	NA	NA	NA	NA	NA	NA
4	8	ENSG00000253343	CTD-3023L14.3	8413248	8418475	NA	NA	NA	NA	NA	NA
4	8	ENSG00000253774	CTD-3023L14.1	8417404	8419634	NA	NA	NA	NA	NA	NA
4	8	ENSG00000253130	CTD-3023L14.2	8418901	8427198	NA	NA	NA	NA	NA	NA
4	8	ENSG00000263616	RN7SL178P	8439864	8440165	NA	NA	NA	NA	NA	NA
4	8	ENSG00000264445	AC087269.2	8490974	8491058	NA	NA	NA	NA	NA	NA
4	8	ENSG00000253958	CLDN23	8559448	8561616	NA	NA	NA	NA	NA	NA
4	8	ENSG00000176305	AC087269.1	8559666	8561616	NA	NA	NA	NA	NA	NA
4	8	ENSG00000254367	RP11-211C9.1	8581203	8639989	NA	NA	NA	NA	NA	NA
4	8	ENSG00000147324	MFHAS1	8640864	8751155	5140	1.74e-174	7.41e-172	0.00195147	0.833393	0.164655
4	8	ENSG00000200713	RNU6-682P	8753323	8753428	NA	NA	NA	NA	NA	NA
4	8	ENSG00000270966	RP11-62H7.3	8791231	8791516	NA	NA	NA	NA	NA	NA
4	8	ENSG00000233609	RP11-62H7.2	8818710	8836535	5680	1.91e-306	7.83e-304	0.00242778	0.99722	0.000352607
4	8	ENSG00000207244	SNORA70	8819085	8819218	NA	NA	NA	NA	NA	NA
4	8	ENSG00000104626	ERI1	8859657	8974256	3984	5.39e-40	1.28e-37	0.00418542	0.995755	5.96e-05
4	8	ENSG00000263407	MIR4660	8905955	8906028	NA	NA	NA	NA	NA	NA
4	8	ENSG00000252543	U3	8916049	8916140	NA	NA	NA	NA	NA	NA
4	8	ENSG00000239078	RNU7-55P	8929965	8930026	NA	NA	NA	NA	NA	NA
4	8	ENSG00000173281	PPP1R3B	8993765	9009084	3234	1.89e-34	8.11e-32	0.0023266	0.997614	5.9e-05
4	8	ENSG00000254340	RP11-10A14.3	8998934	9002945	4795	2.82e-39	1.06e-36	0.00262691	0.990828	0.00654497
4	8	ENSG00000253426	RP11-10A14.4	9009252	9025646	NA	NA	NA	NA	NA	NA
4	8	ENSG00000253252	RP11-10A14.6	9037761	9040029	NA	NA	NA	NA	NA	NA
4	8	ENSG00000248538	RP11-10A14.5	9046521	9060364	6005	1.53e-305	7.92e-303	0.00192322	0.99806	1.71e-05
4	8	ENSG00000254091	RP11-10A14.8	9090523	9090959	NA	NA	NA	NA	NA	NA
4	8	ENSG00000254235	RP11-115J16.1	9106927	9271224	NA	NA	NA	NA	NA	NA
4	8	ENSG00000253887	RP11-10A14.7	9112859	9117805	NA	NA	NA	NA	NA	NA
4	8	ENSG00000207415	RNU6-1151P	9144982	9145088	NA	NA	NA	NA	NA	NA
4	8	ENSG00000253735	RP11-115J16.3	9208748	9215951	NA	NA	NA	NA	NA	NA
4	8	ENSG00000201815	RNU6-526P	9228600	9228705	NA	NA	NA	NA	NA	NA
4	8	ENSG00000254237	RP11-115J16.2	9229480	9293715	NA	NA	NA	NA	NA	NA
4	8	ENSG00000249050	RP11-375N15.1	9311208	9314928	NA	NA	NA	NA	NA	NA
4	8	ENSG00000272267	RP11-375N15.2	9412656	9414030	NA	NA	NA	NA	NA	NA
4	8	ENSG00000173273	TNKS	9413424	9639856	2875	9.35e-13	1.58e-09	0.000589097	0.998722	0.000688953
4	8	ENSG00000253697	RP11-1081K18.1	9515805	9515948	NA	NA	NA	NA	NA	NA
4	8	ENSG00000207701	MIR597	9599182	9599278	NA	NA	NA	NA	NA	NA
4	8	ENSG00000239065	snoU13	9724417	9724520	NA	NA	NA	NA	NA	NA
4	8	ENSG00000253230	LINC00599	9757574	9762876	651	0.815521	0.0544364	0.113359	0.00755766	0.00912606
4	8	ENSG00000238496	snoU13	9789230	9789333	NA	NA	NA	NA	NA	NA
4	8	ENSG00000260093	RP11-1E4.1	9907995	9911764	NA	NA	NA	NA	NA	NA
4	8	ENSG00000175806	MSRA	9911778	10286401	6052	8.15e-308	2.84e-304	0.000286726	0.999563	0.000150644
4	8	ENSG00000221320	AC023385.1	9945431	9945541	NA	NA	NA	NA	NA	NA
4	8	ENSG00000249848	RP11-212F11.1	10194292	10195187	NA	NA	NA	NA	NA	NA
4	8	ENSG00000261451	RP11-981G7.1	10291182	10295822	2031	3.05e-13	4.58e-10	0.000665937	0.999332	2.29e-06
4	8	ENSG00000253641	RP11-981G7.2	10332075	10339484	4672	5.24473e-28	1.73364e-24	0.000302434	0.999694	3.30188e-06
4	8	ENSG00000207128	RNU6-729P	10333733	10333839	NA	NA	NA	NA	NA	NA
4	8	ENSG00000253678	RP11-981G7.3	10335001	10336885	NA	NA	NA	NA	NA	NA
4	8	ENSG00000253649	PRSS51	10340388	10405095	2640	1.78e-11	5.77e-08	0.000308601	0.998436	0.00125514
4	8	ENSG00000272505	RP11-981G7.6	10344317	10347176	NA	NA	NA	NA	NA	NA
4	8	ENSG00000184647	PRSS55	10383056	10411676	NA	NA	NA	NA	NA	NA
4	8	ENSG00000183638	RP1L1	10463859	10569697	NA	NA	NA	NA	NA	NA
4	8	ENSG00000263762	MIR4286	10524488	10524580	NA	NA	NA	NA	NA	NA
4	8	ENSG00000171060	C8orf74	10530147	10558103	NA	NA	NA	NA	NA	NA
4	8	ENSG00000212433	RNA5SP252	10544079	10544197	NA	NA	NA	NA	NA	NA
4	8	ENSG00000171056	SOX7	10581278	10697357	2284	4.77e-08	0.000222594	0.000210763	0.982628	0.0169391
4	8	ENSG00000258724	SOX7	10582909	10697357	NA	NA	NA	NA	NA	NA
4	8	ENSG00000248896	CTD-2135J3.3	10586824	10628902	NA	NA	NA	NA	NA	NA
4	8	ENSG00000254093	PINX1	10622473	10697394	1178	0.000407186	0.1237	0.00284472	0.864196	0.00885268
4	8	ENSG00000252565	SNORD112	10641565	10641629	NA	NA	NA	NA	NA	NA
4	8	ENSG00000253695	RP11-177H2.2	10698086	10704011	NA	NA	NA	NA	NA	NA
4	8	ENSG00000171044	XKR6	10753555	11058875	2983	2.53953e-92	1.17369e-88	0.000212653	0.982795	0.0169927
4	8	ENSG00000207600	MIR598	10892716	10892812	NA	NA	NA	NA	NA	NA
4	8	ENSG00000254839	AF131215.6	10920157	10924599	NA	NA	NA	NA	NA	NA
4	8	ENSG00000269918	AF131215.9	10962201	10964214	4570	2.19747e-286	1.03951e-282	0.000207844	0.983184	0.0166084
4	8	ENSG00000255310	AF131215.2	10965298	10967236	4473	8.31e-294	3.93e-290	0.000207879	0.983181	0.0166112
4	8	ENSG00000254936	AF131215.3	10980891	10983574	NA	NA	NA	NA	NA	NA
4	8	ENSG00000215346	AF131215.5	10983980	10987745	NA	NA	NA	NA	NA	NA
4	8	ENSG00000254556	AF131215.4	10994408	10996117	NA	NA	NA	NA	NA	NA
4	8	ENSG00000231965	AF131215.1	11032560	11033079	NA	NA	NA	NA	NA	NA
4	8	ENSG00000270076	AF131215.8	11060474	11061180	126	0.0306966	0.912665	0.000555825	0.0164861	0.0395965
4	8	ENSG00000236827	LINC00529	11105135	11125374	NA	NA	NA	NA	NA	NA
4	8	ENSG00000239315	RPL19P13	11113529	11114112	NA	NA	NA	NA	NA	NA
4	8	ENSG00000249316	CTC-493P15.2	11138873	11140010	NA	NA	NA	NA	NA	NA
4	8	ENSG00000104643	MTMR9	11141925	11185646	2348	6.68e-45	3.07e-41	0.000217706	0.999782	6.05e-07
4	8	ENSG00000246477	AF131216.6	11173374	11182938	21	0.147404	0.778832	0.000338854	0.00171868	0.071706
4	8	ENSG00000177710	SLC35G5	11188397	11189717	3269	9.76e-47	4.48e-43	0.000217012	0.997602	0.00218069
4	8	ENSG00000154316	TDH	11197146	11225961	2417	5.37e-14	1.74e-10	0.00030733	0.996385	0.00330776
4	8	ENSG00000255020	AF131216.5	11203257	11205011	NA	NA	NA	NA	NA	NA
4	8	ENSG00000184608	C8orf12	11225911	11296167	NA	NA	NA	NA	NA	NA
4	8	ENSG00000242483	RN7SL293P	11236904	11237200	NA	NA	NA	NA	NA	NA
4	8	ENSG00000199368	RNU6-1084P	11249920	11250026	NA	NA	NA	NA	NA	NA
4	8	ENSG00000154319	FAM167A	11278972	11332224	3537	0	5.28e-305	0.000259198	0.857354	0.142387
4	8	ENSG00000136573	BLK	11351510	11422113	3226	7.06568e-308	2.33706e-304	0.000297504	0.984013	0.0156895
4	8	ENSG00000269954	RP11-148O21.6	11409997	11410500	2002	2.95e-14	9.51e-11	0.000309711	0.999476	0.00021426
4	8	ENSG00000254774	RP11-148O21.3	11410733	11411716	NA	NA	NA	NA	NA	NA
4	8	ENSG00000255518	RP11-148O21.4	11413760	11415531	2907	1.64e-133	5.35e-130	0.000306649	0.999545	0.000148114
4	8	ENSG00000255354	RP11-148O21.2	11415975	11417529	2401	1.48e-42	4.77e-39	0.000309549	0.999553	0.000137351
4	8	ENSG00000170983	LINC00208	11433822	11438851	NA	NA	NA	NA	NA	NA
5	12	ENSG00000181418	DDN	49388932	49393092	NA	NA	NA	NA	NA	NA
5	12	ENSG00000258283	RP11-386G11.3	49388933	49390117	NA	NA	NA	NA	NA	NA
5	12	ENSG00000257913	RP11-386G11.5	49392150	49412988	2	0.0489734	0.904821	5.57e-06	5.68e-05	0.0461428
5	12	ENSG00000181929	PRKAG1	49396057	49412980	38	0.00110805	0.26483	0.000348828	0.0827206	0.650992
5	12	ENSG00000167548	KMT2D	49412758	49453557	2	0.999181	0.0006106	0.000159799	4.88e-08	4.88e-05
5	12	ENSG00000167550	RHEBL1	49458468	49463808	39	1.15e-08	2.81e-06	5.29e-05	0.0118832	0.988061
6	16	ENSG00000140718	FTO	53737875	54155853	125	0	0.03	0	0.23	0.74
7	18	ENSG00000267686	RP11-795H16.3	57792265	57828428	NA	NA	NA	NA	NA	NA
7	18	ENSG00000242060	RPS3AP49	57816808	57817597	NA	NA	NA	NA	NA	NA
7	18	ENSG00000202468	RNU4-17P	57830800	57830940	NA	NA	NA	NA	NA	NA
7	18	ENSG00000267620	RP11-795H16.2	57863788	57865405	NA	NA	NA	NA	NA	NA

## Sheet: TableS6
Table S6. SMR results.
Locus	Chromosome	Gene Expression ID	Gene	Probe_bp	topSNP	topSNP_bp	A1	A2	Freq	Beta GWAS	SE GWAS	P Value GWAS	Beta eQTL	SE eQTL	P Value eQTL	Beta SMR	SE SMR	P Value SMR	P Value SMR multi-SNP	P Value HEIDI	n SNPs in HEIDI	P Value SMR_FDR	P Value SMR multi-SNP FDR
3	5	ENSG00000130449	ZSWIM6	**	**	**	**	**	**	**	**	**	**	**	**	**	**	**	**	**	**	**	**
3	5	ENSG00000250461	RP11-631M6.2	**	**	**	**	**	**	**	**	**	**	**	**	**	**	**	**	**	**	**	**
4	8	ENSG00000246477	AF131216.6	**	**	**	**	**	**	**	**	**	**	**	**	**	**	**	**	**	**	**	**
4	8	ENSG00000253230	LINC00599	**	**	**	**	**	**	**	**	**	**	**	**	**	**	**	**	**	**	**	**
4	8	ENSG00000254093	PINX1	**	**	**	**	**	**	**	**	**	**	**	**	**	**	**	**	**	**	**	**
4	8	ENSG00000270076	AF131215.8	**	**	**	**	**	**	**	**	**	**	**	**	**	**	**	**	**	**	**	**
5	12	ENSG00000167548	KMT2D	**	**	**	**	**	**	**	**	**	**	**	**	**	**	**	**	**	**	**	**
5	12	ENSG00000181929	PRKAG1	**	**	**	**	**	**	**	**	**	**	**	**	**	**	**	**	**	**	**	**
5	12	ENSG00000257913	RP11-386G11.5	**	**	**	**	**	**	**	**	**	**	**	**	**	**	**	**	**	**	**	**
2	3	ENSG00000172995	ARPP21	35758212	rs11720807	35827581	A	G	0.256873	-0.088	0.02	1.08e-05	-0.062718	0.00930837	1.61e-11	1.40311	0.380861	0.00023	0.0002	0.528	20	0.000575	0.00024
5	12	ENSG00000167550	RHEBL1	49461138	rs3741619	49389476	A	G	0.323938	0.083	0.02	3.32475e-05	0.0532107	0.00840558	2.4453e-10	1.55984	0.449432	0.000519131	3.26041e-06	0.459509	13	0.00111214	4.65714e-06
4	8	ENSG00000147324	MFHAS1	8696009	rs408459	8706332	C	A	0.436129	0.066	0.01	4.11158e-11	0.225044	0.00788625	4.15484e-179	0.293275	0.0456087	1.2739e-10	2.41327e-08	0.139179	20	9.525e-10	7.23e-08
4	8	ENSG00000269954	RP11-148O21.6	11410248	rs2409780	11337587	C	T	0.262983	0.055	0.02	0.00595953	-0.210605	0.0257382	2.77781e-16	-0.261152	0.100184	0.0091413	5.71271e-05	0.0924966	20	0.0152333	7.1375e-05
4	8	ENSG00000104626	ERI1	8916956	rs7846007	8876916	C	A	0.318939	-0.029	0.02	0.147059	-0.118239	0.00849162	4.51568e-44	0.245266	0.170063	0.149246	2.74046e-05	0.0730297	20	0.1788	3.73636e-05
4	8	ENSG00000233609	RP11-62H7.2	8827622	rs6994163	8820969	A	G	0.358512	0.036	0.01	0.000318217	0.728415	0.0172196	0	0.0494224	0.0137781	0.000334461	3.58855e-08	0.0603637	20	0.000770769	8.28462e-08
4	8	ENSG00000173281	PPP1R3B	9001424	rs34612945	8948766	T	C	0.116357	-0.039	0.02	0.0511761	-0.155679	0.0120846	5.65492e-38	0.250516	0.129933	0.0538505	0.00146614	0.0481883	20	0.067375	0.00152069
4	8	ENSG00000177710	SLC35G5	11189057	rs2293859	11216761	T	G	0.507498	-0.058	0.01	6.63149e-09	0.141597	0.00963491	6.81809e-49	-0.409614	0.0759242	6.85075e-08	2.74806e-09	0.0444218	20	2.28333e-07	1.17857e-08
4	8	ENSG00000255518	RP11-148O21.4	11414645	rs2618476	11352541	C	T	0.271036	0.051	0.02	0.0107723	-0.529167	0.0212404	5.3527e-137	-0.0963779	0.0379927	0.0111888	7.20119e-10	0.0402333	20	0.0161429	3.6e-09
4	8	ENSG00000136573	BLK	11386811	rs4840568	11351019	A	G	0.273674	0.054	0.02	0.00693395	-0.443265	0.00851602	0	-0.121823	0.0451804	0.00700987	2.84453e-11	0.0375548	20	0.0123706	2.84e-10
4	8	ENSG00000182319	SGK223	8209633	rs13274039	8111659	G	A	0.351152	0.065	0.01	8.032e-11	0.150958	0.00912031	1.55392e-61	0.430585	0.0711687	1.44671e-09	9.03361e-08	0.0361897	20	6.21429e-09	1.806e-07
4	8	ENSG00000173273	TNKS	9526640	rs11249937	9534392	C	T	0.190641	-0.008	0.02	0.689156	0.0782432	0.00995384	3.823e-15	-0.102245	0.255944	0.689537	0.000425637	0.0156378	20	0.739286	0.000473333
4	8	ENSG00000255354	RP11-148O21.2	11416752	rs13277113	11349186	A	G	0.263399	0.051	0.02	0.0107723	-0.176768	0.0124771	1.45801e-45	-0.288513	0.114961	0.0120844	3.5278e-08	0.0105551	20	0.0165	8.28462e-08
4	8	ENSG00000171056	SOX7	10639317	rs10903330	10673104	A	G	0.388503	0.039	0.01	9.61927e-05	0.0514536	0.0084714	1.2492e-09	0.757965	0.230966	0.00103175	0.00333976	0.00722059	20	0.00206	0.00334
4	8	ENSG00000154316	TDH	11211553	rs2736265	11186674	A	G	0.480144	-0.053	0.01	1.15803e-07	0.1037	0.0127861	5.04531e-16	-0.511088	0.115196	9.13574e-06	9.72733e-08	0.00255876	20	2.742e-05	1.82437e-07
6	16	ENSG00000140718	FTO	53946864	rs1344501	53872042	C	T	0.223827	0.051	0.02	0.0107723	-0.207933	0.00961932	1.26471e-103	-0.245271	0.0968517	0.0113272	3.20003e-05	0.00250251	20	0.0161429	4.17391e-05
4	8	ENSG00000269918	AF131215.9	10963207	rs4618656	10969235	A	T	0.387809	-0.066	0.01	4.11158e-11	-0.639461	0.0175563	1.80808e-290	0.103212	0.0158928	8.34509e-11	4.937e-11	0.00225669	20	8.35e-10	3.705e-10
4	8	ENSG00000261451	RP11-981G7.1	10293502	rs4841345	10311653	A	T	0.263954	0.002	0.02	0.920344	-0.183746	0.0226841	5.48691e-16	-0.0108846	0.108854	0.92035	0.00087686	0.0017738	20	0.92	0.000939643
4	8	ENSG00000253649	PRSS51	10372741	rs7843203	10347861	T	C	0.423493	-0.011	0.01	0.271332	-0.0844057	0.0113251	9.12408e-14	0.130323	0.119759	0.276502	0.00029288	0.00131674	20	0.307778	0.000338077
4	8	ENSG00000154319	FAM167A	11305598	rs4840568	11351019	A	G	0.273674	0.054	0.02	0.00693395	0.746637	0.0085986	0	0.0723243	0.0267997	0.00696118	2.45062e-11	0.000471864	20	0.0123706	2.84e-10
4	8	ENSG00000255310	AF131215.2	10966267	rs4618656	10969235	A	T	0.387809	-0.066	0.01	4.11158e-11	-0.64605	0.0175123	6.41905e-298	0.102159	0.0157244	8.2021e-11	6.38133e-11	0.000293641	20	8.35e-10	3.828e-10
4	8	ENSG00000254340	RP11-10A14.3	9000939	rs34251783	8891376	C	T	0.46015	-0.026	0.01	0.00932238	-0.589505	0.0427587	3.06042e-43	0.0441048	0.0172624	0.0106199	1.24952e-06	0.000207243	20	0.0161429	1.875e-06
4	8	ENSG00000175806	MSRA	10099089	rs11777364	10288546	C	G	0.434324	-0.037	0.01	0.0002156	0.319316	0.00790221	0	-0.115873	0.0314479	0.000229074	4.70211e-09	3.31149e-05	20	0.000575	1.7625e-08
4	8	ENSG00000173295	FAM86B3P	8094252	rs1878561	8092405	A	C	0.491947	-0.066	0.01	4.11158e-11	0.157239	0.0100031	1.12078e-55	-0.419744	0.0689761	1.16233e-09	8.65096e-08	3.04585e-05	20	5.8e-09	1.806e-07
4	8	ENSG00000253641	RP11-981G7.2	10335779	rs9969534	10331536	T	A	0.496112	-0.025	0.01	0.0124193	-0.218415	0.0188649	5.33992e-31	0.114461	0.0468397	0.0145383	2.15171e-07	2.65385e-05	20	0.018913	3.39474e-07
4	8	ENSG00000253981	ALG1L13P	8097857	rs13270194	8378102	C	T	0.499583	0.057	0.01	1.19807e-08	0.345569	0.0184952	6.65689e-78	0.164945	0.0302544	4.98226e-08	1.42578e-07	1.35466e-05	20	1.8675e-07	2.52353e-07
4	8	ENSG00000104643	MTMR9	11163785	rs2245257	11099612	C	T	0.226187	-0.003	0.02	0.880765	0.140065	0.00963443	6.95958e-48	-0.0214186	0.142798	0.880771	2.07273e-07	1.15543e-05	18	0.911379	3.39474e-07
4	8	ENSG00000171044	XKR6	10906215	rs4618656	10969235	A	T	0.387809	-0.066	0.01	4.11158e-11	0.168228	0.00810876	1.32121e-95	-0.392326	0.0623788	3.18677e-10	1.04466e-08	5.6297e-06	20	1.914e-09	3.46667e-08
4	8	ENSG00000248538	RP11-10A14.5	9053442	rs3748136	9030160	A	G	0.167592	0.025	0.02	0.2113	1.20121	0.0181792	0	0.0208123	0.0166528	0.211381	2.97258e-08	2.43588e-07	20	0.243461	8.1e-08
1	1	ENSG00000172260	NEGR1	72308521	rs10789340	72940273	A	G	0.371286	-0.101	0.01	5.52422e-24	-0.404076	0.011814	2.1745e-256	0.249953	0.0258043	3.44123e-22	1.05089e-20	6.8481e-13	20	1.032e-20	3.15e-19
Column	Explanation
Locus	Locus number as reported in suppl table xx
Chr	Chromosome; we only considered cis-eQTL
Gene Expression ID	ENSG ID for RNA seq data
Gene	Gene name
Probe_bp	bp position of the probe in the array
topSNP	SNP most associated with the gene expression
topSNP_bp	bp posittion of the SNP most associated with gene expression
A1	SNP allele 1 (effect allele)
A2	SNP allele 2 (non effect allele)
Freq	Frequency of allele 1
Beta GWAS	Effect of the topSNP in DASH UKBB GWA
SE GWAS	Standard error in DASH UKBB GWA
P Value GWAS	p-value for topSNP in DASH UKBB GWA
Beta eQTL	Regresion coefficient of gene expression on top SNP
SE eQTL	Standard error
P Value eQTL	p-value for b_eQTL of topSNP
Beta SMR	Regression coefficient of DASH on gene expression
SE SMR	Standard error
P Value SMR	p-value for SMR analysis. These values are not correct for multiple testing.
P Value SMR multi-SNP	p-value for multi SNPs SMR analysis. These values are not correct for multiple testing.
P Value HEIDI	P-value for heterogeneity (HEIDI) test. P>0.05 implies no heterogeneity in signal between SNPs in LD with the most associated SNP and implies a single causal variant. Entries are grey when p_HET<0.05.
n SNPs in HEIDI	Number of SNPs in the hetrogeneity (HEIDI) test. The current approach uses up to the top 20 SNPs.
P Value SMR_FDR	p-value for SMR analysis after correction for multiple testing. Those listed in red are significant (p-value < 0.01) after correcting for multiple testing using the Benjamini and Hochberg method.
P Value SMR multi-SNP FDR	p-value for multi SNPs SMR analysis after correction for multiple testing. Those listed in red are significant (p-value < 0.01) after correcting for multiple testing using the Benjamini and Hochberg method.
** = No eQTL SNPs to use as instruments (P<5*10-8)
In Grey the Probes with statistical significant HEIDI test (P<0.05)

[truncated: 2 more sheets: TableS7, TableS8]
